# Supplementary material for: Developing Automated Computer Algorithms to Track Periodontal Disease Change from Longitudinal Electronic Dental Records
Source: Diagnostics (Basel). 2023 Mar 8;13(6):1028. doi: 10.3390/diagnostics13061028 (PMC10047444; doi:10.3390/diagnostics13061028)
Supplement: Supplementary file 1 [file diagnostics-13-01028-s001.zip]

Archive with 1 entries (1 files):
- diagnostics-2142540-supplementary.pdf
